# Supplementary material for: Large-Scale Structure-Based Prediction of Stable Peptide Binding to Class I HLAs Using Random Forests
Source: Front Immunol. 2020 Jul 22;11:1583. doi: 10.3389/fimmu.2020.01583 (PMC7387700; doi:10.3389/fimmu.2020.01583)
Supplement: Supplementary file 2 [file Table_1.XLSX]

## Sheet: Sheet1
A0101 LLDTVPLDY 1
A0101 FSKTLQLEY 1
A0101 YLEQLHQLY 1
A0101 NSDPNINQF 1
A0101 KSGAHVDFY 1
A0101 RMDIEQSLY 1
A0101 ATQERTDLY 1
A0101 HSERHVLLY 1
A0101 MTDPEMVEV 1
A0101 LTDFIREEY 1
A0101 LLDQRPAWY 1
A0101 LTETEDWLY 1
A0101 YISTEFNRY 1
A0101 YSDGPNPEV 1
A0101 LSDSTLSYT 1
A0101 LSDSQMKSY 1
A0101 VLDSLLVQY 1
A0101 KTDLHNEGY 1
A0101 EPFLFNFLY 1
A0101 ALDTLIIEY 1
A0101 GSDRIKDGY 1
A0101 YLSQPRLTY 1
A0101 DTDGKCLEY 1
A0101 WSDGSPVSY 1
A0101 TTEVHPELY 1
A0101 LTDSFPLKV 1
A0101 IMDCKGNLY 1
A0101 LTEKANHYY 1
A0101 WTDINVVVY 1
A0101 SVDSNLFVY 1
A0101 NLLPYSLRY 1
A0101 SLDAPHSTY 1
A0101 YTDEPDISY 1
A0101 QSLGDPLYY 1
A0101 ILDDFREAY 1
A0101 ASEDSVLLY 1
A0101 VLDVVYLVY 1
A0101 VVDKEKNLY 1
A0101 QLQVEQLLY 1
A0101 FAEHNDLQY 1
A0101 DSERFFIRY 1
A0101 KTDGKIVQY 1
A0101 QLDRISVYY 1
A0101 SADPGNLKY 1
A0101 GTDSQYNAY 1
A0101 LSSLPTQDY 1
A0101 GTEKLIETY 1
A0101 MTDGGLNLY 1
A0101 ATEKEKVWY 1
A0101 VSSSIVDKY 1
A0101 VLNRIQFRY 1
A0101 YADPGVSFY 1
A0101 GSAMSTDAY 1
A0101 KLDEMTASY 1
A0101 KTERSDLEY 1
A0101 VVSNILLAY 1
A0101 AMDPVSVSY 1
A0101 ASEAERLFY 1
A0101 HSDPSILGY 1
A0101 VSSQQTVSY 1
A0101 QLDHVNVYY 1
A0101 ELERLTSLY 1
A0101 ASEDDVGYY 1
A0101 DLDEFPMKY 1
A0101 KSDRVVVTY 1
A0101 TLDANRSSY 1
A0101 RSEIQRLTY 1
A0101 SSDPSHLVY 1
A0101 FSEPHARFY 1
A0101 FTAEEGQLY 1
A0101 YLDIPNPRY 1
A0101 ISEFPTLKY 1
A0101 LLDSLREQY 1
A0101 ETDIVVDHY 1
A0101 ILDENSQKY 1
A0101 RSDGAGPLY 1
A0101 DIDIRKDLY 1
A0101 GSEYLKLGY 1
A0101 ITDDLHFYV 1
A0101 LTEPTGLLY 1
A0101 NLDPLTETY 1
A0101 MIDPSGVSY 1
A0101 ETDKEYYTV 1
A0101 GMDNDFHHY 1
A0101 ALDQNKMHY 1
A0101 ETYTRIFLY 1
A0101 NLDPKITEY 1
A0101 ELKDPTDHY 1
A0101 TADVHGLYY 1
A0101 NTERTVWQY 1
A0101 STTAVSARY 1
A0101 ASDFQPLRY 1
A0101 QTESQQIRY 1
A0101 MTEKFLFLY 1
A0101 LSEAFHEEY 1
A0101 LSDREPLRL 1
A0101 ELAKQVIEY 1
A0101 NLDKNTVGY 1
A0101 YGNSSDSRY 1
A0101 YTLPLVLLY 1
A0101 LVDRYNLYY 1
A0101 VSDTVVEPY 1
A0101 NTDFRYFIY 1
A0101 EVDRNLIQY 1
A0101 ESELQNTAY 1
A0101 RTEDNLQIY 1
A0101 QTECMVEQY 1
A0101 SSDRNRGSY 1
A0101 HTETKTITY 1
A0101 LTAINLLAY 1
A0101 FGDSGRLYY 1
A0101 KLDKDNLSY 1
A0101 FTEDQTAEF 1
A0101 LTSEDTGAY 1
A0101 VIDDPQETY 1
A0101 KVDAGKLHY 1
A0101 STALEHQEY 1
A0101 LTDPYTISA 1
A0101 ALSEHNLKY 1
A0101 HSSHHHFLY 1
A0101 YTPLPGSNY 1
A0101 YVSSGSYSY 1
A0101 DTELKQVAY 1
A0101 TSDSDQQAY 1
A0101 GTETRSDFY 1
A0101 ETDLRNHFY 1
A0101 TDDGNKWLY 1
A0101 WIDPFEVSY 1
A0101 LMHSIGLGY 1
A0101 NTVTRQWLY 1
A0101 FTSMTRLYY 1
A0101 ELDEHELDY 1
A0101 QIDGDFEDY 1
A0101 TLEDIEKNY 1
A0101 LTDDGNKWL 1
A0101 WSDGTPLNY 1
A0101 VLDPYLLKY 1
A0101 LVEKSQLGY 1
A0101 QTEEEMTRY 1
A0101 DTDSRFIPY 1
A0101 ATESSNQEY 1
A0101 KSDTAADTY 1
A0101 NVDPVQHTY 1
A0101 IVDSSGPMY 1
A0101 ITIFEKQEY 1
A0101 TIFTARLYY 1
A0101 RLEKLQLEY 1
A0101 FTQASALAY 1
A0101 LSEEGLLVY 1
A0101 YSDQNKESV 1
A0101 LTEKMVHIY 1
A0101 ISKALVAYY 1
A0101 NSELSCQLY 1
A0101 SSDPESSDY 1
A0101 FTDKFCEKY 1
A0101 KTEYALWNY 1
A0101 QSEEAVAAY 1
A0101 STYPRPHEY 1
A0101 FSDPFSTEV 1
A0101 VTFGAGVSY 1
A0101 QLTSVQLLY 1
A0101 RTTSHLLRY 1
A0101 LTDQIAPAY 1
A0101 STESSVAVY 1
A0101 RSDSEIIGY 1
A0101 SADSFQSFY 1
A0101 YSDVHNCSY 1
A0101 VADVVKDAY 1
A0101 ITDEQIQEM 1
A0101 NTEGKGTAY 1
A0101 YTNKEMLKY 1
A0101 LTDTNNIAY 1
A0101 LLEKEILFY 1
A0101 VSELEPDKY 1
A0101 QSALVSNLY 1
A0101 TTESEVMKY 1
A0101 RTEFTVEVY 1
A0101 LSNLTCNNY 1
A0101 LVCSRYLQY 1
A0101 ITDNELELY 1
A0101 FTETNPQVY 1
A0101 TMDALTQAY 1
A0101 VIESTNLKY 1
A0101 KTDYDTREY 1
A0101 ETEKMIEKY 1
A0101 ISEEEAAQY 1
A0101 RSDPYVKSY 1
A0101 GTDMEPSLY 1
A0101 ILDGKRIQY 1
A0101 STESDNNKY 1
A0101 LSDPAAGAY 1
A0101 LLDTELDLY 1
A0101 FTETSKLQY 1
A0101 YTQQATQSY 1
A0101 ETESNVNAY 1
A0101 KMDDLNLHY 1
A0101 NTDFGDEFY 1
A0101 GSDQNASLY 1
A0101 NCDYNCQHY 1
A0101 DSELTPAEY 1
A0101 YVYPKYLKY 1
A0101 DSDLRNDSY 1
A0101 NIERNWPYY 1
A0101 SACGKTFRY 1
A0101 HVDLLINKY 1
A0101 FTDTDELQL 1
A0101 YTDTYTEAY 1
A0101 LTSMQMQLY 1
A0101 RVDFQGMEY 1
A0101 YVDDIFLRV 1
A0101 WVDSDQLLY 1
A0101 IIDVVQDHY 1
A0101 ISDGKMQLY 1
A0101 RTEASQLLY 1
A0101 ASEDNAAFY 1
A0101 LTDDLHKQY 1
A0101 TLDDMISYY 1
A0101 LTHSLVLHY 1
A0101 KTDGKKSYY 1
A0101 VSDFRKEFY 1
A0101 FSEEQLNRY 1
A0101 LTDPAIVKV 1
A0101 VTEEFQPVY 1
A0101 VTENECQNY 1
A0101 VMDKNGDAY 1
A0101 FSERSNPFY 1
A0101 RTDGKVFQF 1
A0101 SSDVLVFDY 1
A0101 KSDLFFHDY 1
A0101 YTFPNGAKY 1
A0101 HNDMNNARY 1
A0101 LTEGHSGNY 1
A0101 KTEDRHPVY 1
A0101 KSDVNKEYY 1
A0101 ILDNLPHPY 1
A0101 MSEKLCSQY 1
A0101 IANQVQLFY 1
A0101 RIEEDNLTY 1
A0101 ESDDMFAAY 1
A0101 FADGFVLVY 1
A0101 AIDQLHLEY 1
A0101 IMLPGVLRY 1
A0101 MLLQWPLSY 1
A0101 YTDKVVIGM 1
A0101 MSDPQVLHL 1
A0101 LSDANLSRY 1
A0101 YTGPSHHSY 1
A0101 VLDKHGDIY 1
A0101 NLELKKLVY 1
A0101 ALDGGFQHY 1
A0101 VTDKEPDRV 1
A0101 NSDDSNLYL 1
A0101 KSDLRPMLY 1
A0101 SSDVRTVSY 1
A0101 SSAGSSISY 1
A0101 QSEDFAVYY 1
A0101 MLDHQPPQY 1
A0101 YTELLAQVY 1
A0101 HSRLIVLHY 1
A0101 MTEIADLTY 1
A0101 RTYDMIQYY 1
A0101 LTHWEQLDY 1
A0101 RLDKVLDEY 1
A0101 QLDHLSLYY 1
A0101 QTDPANCDY 1
A0101 VMEKSFLEY 1
A0101 LLHDRSFSY 1
A0101 LSDDHDEKY 1
A0101 TLVLSNLSY 1
A0101 ASEQDILKY 1
A0101 ATGMPSTSY 1
A0101 TSCADTLRY 1
A0101 NSDEERYRY 1
A0101 LSDREHPLY 1
A0101 YFSDPFLKY 1
A0101 HYEDNCISY 1
A0101 VSYKGSISY 1
A0101 VSDDGTLHM 1
A0101 YLDQMEDLY 1
A0101 YSHHSGLEY 1
A0101 VGDHQFLLY 1
A0101 VTDLAGNEY 1
A0101 RVDGRMLHY 1
A0101 LTDKVQAEY 1
A0101 FTEGSTDKY 1
A0101 DSDFDGGVY 1
A0101 TVEDGLQKY 1
A0101 LSDNTPEHY 1
A0101 LTDLYSPEY 1
A0101 SDDRRGDRY 1
A0101 HQDHSHLLY 1
A0101 TTEFLYNLY 1
A0101 HTFYEAVGY 1
A0101 TTDDWKDFL 1
A0101 AADIFYSRY 1
A0101 YMDDYIFTY 1
A0101 MTERQALSY 1
A0101 LTDFENSAY 1
A0101 VSSDGTLKY 1
A0101 ILDHQQFDY 1
A0101 MTSGHWQHY 1
A0101 ETELKTTDY 1
A0101 LSETPQLYY 1
A0101 VMDRPYQFY 1
A0101 HSDTIQWLY 1
A0101 FLESTFLKY 1
A0101 VMDKMQLTY 1
A0101 YLDKEDTFF 1
A0101 YIDSKFEDY 1
A0101 WIEQEGPEY 1
A0101 KMDLDNNFY 1
A0101 VLAGHGHLY 1
A0101 LLDSPPALY 1
A0101 QTATTTMVY 1
A0101 VSDYLRQSY 1
A0101 QTESPSSKY 1
A0101 ASDTNPDFY 1
A0101 NIDNFLSRY 1
A0101 SSDNRTYRY 1
A0101 MADKNIQYY 1
A0101 WSYPYEHSY 1
A0101 DSDYHQEAY 1
A0101 LLDTLRIYY 1
A0101 YEYQHSNLY 1
A0101 ITDPFLDIY 1
A0101 WSDGHLIYY 1
A0101 HTDDEMTGY 1
A0101 NTEFKATMY 1
A0101 MIELHNQEY 1
A0101 YLDESKQLY 1
A0101 QLDNQLDAY 1
A0101 NSDELQELY 1
A0101 RSDPYVKAY 1
A0101 QSDGVYLIY 1
A0101 YSDINQEHV 1
A0101 YTDKYFNKL 1
A0101 YSKMDSKSY 1
A0101 TSDGRQTTY 1
A0101 FTDFMGQIV 1
A0101 ESRQITQVY 1
A0101 ASDLQIAAY 1
A0101 HSERTSFNY 1
A0101 ISKGLSLIY 1
A0101 HSDPMFSSY 1
A0101 WSLNNWSKY 1
A0101 QLDSSSSRY 1
A0101 NLDDNAQRY 1
A0101 YSEEECKQY 1
A0101 YTDLLRLFE 1
A0101 LSDAEFHTY 1
A0101 FQDQLHQLY 1
A0101 MSDVVKGVY 1
A0101 ISETTVELY 1
A0101 AVDKNGLMY 1
A0101 QTEYRWEVY 1
A0101 LQDGTLAAY 1
A0101 FMDKKLSLK 1
A0101 VSCRITDLY 1
A0101 YTDPEVFKY 1
A0101 IIDVVRSGY 1
A0101 FSDIHDFEY 1
A0101 YISDNVNKY 1
A0101 ATSCHQDEY 1
A0101 ALDVVNLVY 1
A0101 EVDLNLLRY 1
A0101 MSMVANLLY 1
A0101 QTDFPLQAY 1
A0101 IIDGKTLKY 1
A0101 VSDPKATMY 1
A0101 LLGTLHNLY 1
A0101 RTEGIRAAY 1
A0101 ASDSAEFHY 1
A0101 VSDGSSRPY 1
A0101 HTYQSPLLY 1
A0101 QTALENEVY 1
A0101 EAEKSNLAY 1
A0101 MLDKSPIRY 1
A0101 VNESQLFLY 1
A0101 DTDYRSMEY 1
A0101 IMDPYKASY 1
A0101 NSEPETLEY 1
A0101 LIDYDMVHY 1
A0101 NTDRNIDKY 1
A0101 ELDPATQKY 1
A0101 YSFDPVGSY 1
A0101 SADSEPHKY 1
A0101 LVDKNIMGY 1
A0101 QSYAGVVQY 1
A0101 STDIGALMY 1
A0101 LVDCSTEKY 1
A0101 YVHNDIFRY 1
A0101 VTNPDTGRY 1
A0101 FIDPTQLPY 1
A0101 ILDEVIMGY 1
A0101 ETDPDVVDY 1
A0101 AVDPGLLGY 1
A0101 DTDISLIRY 1
A0101 ELDSEQVRY 1
A0101 LNDSDSETY 1
A0101 FFTEQNLSY 1
A0101 ALDDYEHHY 1
A0101 FTDTSIILF 1
A0101 NTYPIKLFY 1
A0101 ETDKHLQRV 1
A0101 FTDIKFTKY 1
A0101 YSDKKYRNY 1
A0101 TEPPPLLVY 1
A0101 RSDHLTKHY 1
A0101 YTERAVFRY 1
A0101 FSVSNDLKY 1
A0101 RSSPPGHYY 1
A0101 KIDSFNSLY 1
A0101 SSDKVTVNY 1
A0101 FSDKELAAY 1
A0101 VLDEYCARY 1
A0101 STENGNFLY 1
A0101 VTDRDIDRY 1
A0101 FTAERSSYY 1
A0101 DSDGSFFLY 1
A0101 ELDRFMHYY 1
A0101 ATEGVEVFY 1
A0101 VSDFGGRSL 1
A0101 ISEVGTIRY 1
A0101 ATDINGDDY 1
A0101 AMDVYKNLY 1
A0101 GTDPTPQHY 1
A0101 ATDLAQHLY 1
A0101 NTDPSIVTY 1
A0101 SISKIHSLY 1
A0101 DLDFRHHSY 1
A0101 NLDFQMEQY 1
A0101 VLDNPSPFY 1
A0101 YLDTVPEVY 1
A0101 STGEKGFGY 1
A0101 QTDINLPYL 1
A0101 VLDEAFQRY 1
A0101 ITRQKQLFY 1
A0101 QLEQDVLSY 1
A0101 LLTKNGHVY 1
A0101 ETEYGLSVY 1
A0101 FSEPRAIFY 1
A0101 TVDQAVETY 1
A0101 FLDSKGLEY 1
A0101 KLEDIRTRY 1
A0101 ATELQSMMY 1
A0101 TLSKIYLSY 1
A0101 QAYKGLLQY 1
A0101 STDNFNCKY 1
A0101 TTSHLMGFY 1
A0101 RLDASRLLL 1
A0101 VSAEEALKY 1
A0101 SIDTSSEGY 1
A0101 KTAGLSDLY 1
A0101 LTDSNADTY 1
A0101 ALDSSSILY 1
A0101 STDWHVVNY 1
A0101 NSENHILKY 1
A0101 QTDQVFNAY 1
A0101 HTEPLDELY 1
A0101 SDLLSPILY 1
A0101 TTEQHGARY 1
A0101 NVDSILEDY 1
A0101 YYEFREEAY 1
A0101 YSEEECRQY 1
A0101 VSDPMSSTY 1
A0101 YLENLEKLY 1
A0101 VTDKIHKAY 1
A0101 SSDPNAVMY 1
A0101 SSPKAALRY 1
A0101 FLLNHSLEY 1
A0101 WVDPYEVSY 1
A0101 LSDPVQLEV 1
A0101 ITDVPVTVY 1
A0101 EIDKNDHLY 1
A0101 TTAPHKERY 1
A0101 ETERFRELL 1
A0101 MSEKQEQLY 1
A0101 FTDAGFEHY 1
A0101 GTDELRLLY 1
A0101 RSDFFTSFY 1
A0101 KSKYQTDLY 1
A0101 YIDDVFHAL 1
A0101 TTDKRTSFY 1
A0101 GSDKINYTY 1
A0101 VLYDRVLKY 1
A0101 ASALPTQQY 1
A0101 YVDDPYQKY 1
A0101 ITDLQKEFY 1
A0101 VTDDIAPGY 1
A0101 YTDAKNRGY 1
A0101 ELDRSLGRY 1
A0101 VMAPRTLIL 1
A0101 ATDLLKRLY 1
A0101 LSELKPMSY 1
A0101 ATDGKVLLW 1
A0101 LSDPFYRTL 1
A0101 VIDKESEVY 1
A0101 HTEFLLNTY 1
A0101 ELTADTGLY 1
A0101 KVDEEQMKY 1
A0101 FLEPLGLAY 1
A0101 HSEYHTLLY 1
A0101 IIDHHDNTY 1
A0101 DTDRFVLLV 1
A0101 YYDTHTNTY 1
A0101 ASYEVKELY 1
A0101 KSELLVEQY 1
A0101 QMETFMLHY 1
A0101 RADQELLLY 1
A0101 RTEEALQLY 1
A0101 HSDTDALGY 1
A0101 ITEKEYKTY 1
A0101 QTDGGIPSY 1
A0101 ISDHGTVTY 1
A0101 ATDFDVLSY 1
A0101 NTDHQTQLL 1
A0101 LAYLRTECY 1
A0101 ATKKENLAY 1
A0101 DLFGRDLSY 1
A0101 ETARKFLYY 1
A0101 QTDQRVLRH 1
A0101 GTDCWTYHY 1
A0101 QAESTALKY 1
A0101 YTDENQHQY 1
A0101 KTEGGKVLY 1
A0101 VADLHLYLY 1
A0101 VSDFSHPHY 1
A0101 ILARNFVNY 1
A0101 FSDVDSPYY 1
A0101 LLTAGGELY 1
A0101 MLDNLGLKY 1
A0101 QIEEAGWSY 1
A0101 SVDSQILYY 1
A0101 HTEKKPLKY 1
A0101 TTDPKKFQY 1
A0101 ASETGFLTY 1
A0101 DSNGAILVY 1
A0101 KLDSLLLFY 1
A0101 LTDRLASLY 1
A0101 HTDPSRFMY 1
A0101 YTAPGHHGY 1
A0101 EIDGGKLRY 1
A0101 KTEQGVSRY 1
A0101 FSQDHLVIY 1
A0101 NSALNPLLY 1
A0101 ITDQGIEFY 1
A0101 LTEYLSTHY 1
A0101 LTEKLKLLY 1
A0101 VSDSKQFTY 1
A0101 LTDPNRPRF 1
A0101 ETDRRTLQM 1
A0101 LLDFADVTY 1
A0101 YTLLDVLYY 1
A0101 QSERNLCKY 1
A0101 TSASDVWSY 1
A0101 NTDANILFY 1
A0101 LVDEWLDSY 1
A0101 ISDAPAPAY 1
A0101 FHEKYNDLY 1
A0101 LVDGYNVHY 1
A0101 HSEEVPLLY 1
A0101 LNDPNPMKY 1
A0101 NLDIIQQEY 1
A0101 YTSYPHDFY 1
A0101 RTEYTITMY 1
A0101 YVVKYYLRY 1
A0101 HTIGKTVEY 1
A0101 YSDDIPHAL 1
A0101 GTEFTTILY 1
A0101 YSDKFRDVY 1
A0101 TTDLFGRDL 1
A0101 ASERGRLLY 1
A0101 FYSKLGLQY 1
A0101 YLDDCHRRY 1
A0101 DSDDENVEY 1
A0101 TSSYTAQEY 1
A0101 KTKEFWSTY 1
A0101 ITDKNSLAY 1
A0101 GLDEVIFSY 1
A0101 KSKADYELY 1
A0101 GTHTVSVKY 1
A0101 YSDRETQLY 1
A0101 LSEFQLEGY 1
A0101 MYDAAKLLY 1
A0101 VVARLLALY 1
A0101 KIDALQLEY 1
A0101 ASDIAKHVY 1
A0101 YSDLNTQRP 1
A0101 FLEETNCLY 1
A0101 ESDREELNY 1
A0101 SVEEFVERY 1
A0101 TVDRVVLLY 1
A0101 VSDFGMARY 1
A0101 EIEDTFQQY 1
A0101 KTDPENTDY 1
A0101 ITDVDNGYY 1
A0101 EVDPDTILK 1
A0101 VLEENQEHY 1
A0101 LTEATPNRY 1
A0101 ESEEYQERY 1
A0101 ELDVVREIY 1
A0101 FADHVSSSL 1
A0101 QTIGNHASY 1
A0101 LLDRLYEHY 1
A0101 DSDGAQDYY 1
A0101 LTEQYNEQY 1
A0101 ATEGDGGLY 1
A0101 FSEEDFRLY 1
A0101 NTALRNLRY 1
A0101 FTERNQFEL 1
A0101 YTSAGISQY 1
A0101 HLSSLQLFY 1
A0101 FMDVSNPFY 1
A0101 NTDQHNHNV 1
A0101 TSDYVSQSY 1
A0101 GSDCTTIHY 1
A0101 QLEDAVALY 1
A0101 ASDSPSVSY 1
A0101 MSEEHTAVY 1
A0101 SMDEKVELY 1
A0101 MIDPTLLHY 1
A0101 ATSKVALVY 1
A0101 MTDPIRILV 1
A0101 DSESSGVLY 1
A0101 RLDHWIHSY 1
A0101 LSEYKTETY 1
A0101 GTLDSVLRY 1
A0101 LTALGKLLY 1
A0101 RMDNIYFEY 1
A0101 FTDIDGQVY 1
A0101 GLEDGSCSY 1
A0101 ATPDIKSHY 1
A0101 CTENEASRY 1
A0101 YSDDNFGNY 1
A0101 YIDIDPLLY 1
A0101 VIDWHNYGY 1
A0101 QLEDEALKY 1
A0101 EMEVKRESY 1
A0101 NTDPTMFPY 1
A0101 NSDVSLLNY 1
A0101 YLDEGRLRY 1
A0101 EVDRFVVSY 1
A0101 YNAGLLSYY 1
A0101 KVDHHTDKY 1
A0101 FLDKNNDLL 1
A0101 FLDKLSDYY 1
A0101 KMLRDTLYY 1
A0101 YTDQFSRNY 1
A0101 ATDDITELY 1
A0101 LLERLFSYY 1
A0101 FSDHTFRHY 1
A0101 LIDTLLDGY 1
A0101 DSELKFNEY 1
A0101 LLDGFLVNY 1
A0101 ALDLGTFGY 1
A0101 KTYQEFNHY 1
A0101 STDNGRIFL 1
A0101 NTDNLLTEY 1
A0101 RIEKQFLLY 1
A0101 ALDGCPPKY 1
A0101 SSHSNAYFY 1
A0101 LTETVVTEY 1
A0101 STEVDGERY 1
A0101 YTEKQIGYL 1
A0101 NTEENRRLY 1
A0101 VADQLCAKY 1
A0101 HIDVGGHMY 1
A0101 YISESLPEY 1
A0101 EVDSRWQEY 1
A0101 WLESVRLEY 1
A0101 ETALLVDRY 1
A0101 YAAQENLEY 1
A0101 RSDLKSETY 1
A0101 LLDEKQKKY 1
A0101 YLWHIPLTY 1
A0101 YTDKIMTYL 1
A0101 YTTSNHIKY 1
A0101 HAISRYWYY 1
A0101 DSEGTFNSY 1
A0101 QSETSIHQY 1
A0101 KSDGSFIGY 1
A0101 ETEEDKFLL 1
A0101 TSATSNIEY 1
A0101 QTLQRSWAY 1
A0101 YVDPEREIY 1
A0101 QSDGGGLLY 1
A0101 KTEPSIAEY 1
A0101 YSDFFTDCY 1
A0101 FLQESNVLY 1
A0101 LSPEHVEVY 1
A0101 ATAPPAPAY 1
A0101 KTDDLTMVL 1
A0101 GSELYTQEY 1
A0101 FSHRIYVAY 1
A0101 NVEKKIDKY 1
A0101 SSDRTITEY 1
A0101 YSEQEYQLY 1
A0101 YDAGEVSFY 1
A0101 VSDLLQALF 1
A0101 FTDYFWMEL 1
A0101 DIDIRPGLY 1
A0101 HSEKSSVFY 1
A0101 TTSGYMEGY 1
A0101 RTDIARTEY 1
A0101 DTEENKLIY 1
A0101 VTAASTSYY 1
A0101 YSDGYGRVY 1
A0101 LTEGELEEY 1
A0101 ITDQNSDGY 1
A0101 EIDDGEVLY 1
A0101 NLMRVLGNY 1
A0101 LTEQDLQLY 1
A0101 FTDPGQVAY 1
A0101 EADKTIKVY 1
A0101 YFETLRQGY 1
A0101 NSDISAYTY 1
A0101 QTETKTITY 1
A0101 ASEAFSQLY 1
A0101 NLDSQRLQY 1
A0101 HVDEQVFLY 1
A0101 GSGPAGYSY 1
A0101 QVDLSVHAY 1
A0101 VLDRLTFDY 1
A0101 RTEPFQDGY 1
A0101 RTAHVILRY 1
A0101 KLDLLEQEY 1
A0101 MSEQQHTFY 1
A0101 ILHSIFSSY 1
A0101 LTDYINANY 1
A0101 IVDHIHFQY 1
A0101 NSAENELRY 1
A0101 VTDHLGVVY 1
A0101 ETERRNTGY 1
A0101 ITAKFTALY 1
A0101 VIDPVAPRY 1
A0101 KSTAISLFY 1
A0101 LTDIKLGKY 1
A0101 ETEDERLVY 1
A0101 SSSGDPAEY 1
A0101 SSEITSLYY 1
A0101 NSSPLFLHY 1
A0101 TTDASNEEY 1
A0101 AIDRLVNIY 1
A0101 ATEPVIAFY 1
A0101 SSDPYHSGY 1
A0101 TSDDMKNAY 1
A0101 DTDHYFLRY 1
A0101 SLESLTLSY 1
A0101 ALAQARLLY 1
A0101 NTDNCVDIY 1
A0101 TTDFIFNLY 1
A0101 HTDQLVLIF 1
A0101 YTGVQILLY 1
A0101 IIDNSQGFY 1
A0101 GADQTTLLY 1
A0101 LTDSNAILY 1
A0101 FSETISAYY 1
A0101 RSDDSEHKY 1
A0101 FSELEQSGY 1
A0101 FSEGEKVNY 1
A0101 GAYGQAVRY 1
A0101 WLDKIDRRY 1
A0101 YVDAGTPMY 1
A0101 QTMEFVEEY 1
A0101 KTQIPTQRY 1
A0101 TTAAQTLLY 1
A0101 ISDGCQVSY 1
A0101 TSEAPFLHY 1
A0101 TADGKTYYY 1
A0101 YFEEIKQFY 1
A0101 HIGDIVSLY 1
A0101 FSDEAANIY 1
A0101 FADDMYSLY 1
A0101 LLDTNYNLF 1
A0101 ISSDTHLLY 1
A0101 EVDPIGHLY 1
A0101 NSDGYGGNY 1
A0101 LLEEHTEEY 1
A0101 MTESKFSKY 1
A0101 LTDRGVMSY 1
A0101 YTEDSPGLK 1
A0101 IIDYLTDHY 1
A0101 LTDYLKNTY 1
A0101 ESSQHTLNY 1
A0101 ATDIVDSQY 1
A0101 HTDSLHLLI 1
A0101 ITCPENSHY 1
A0101 VTSPAIGAY 1
A0101 YSDPYVKTY 1
A0101 VMDVNSSKY 1
A0101 TEIRLRLHY 1
A0101 FSDSKIQKY 1
A0101 FSMYKPITY 1
A0101 VTDSIRDEY 1
A0101 FIDASRLVY 1
A0101 LLETECPQY 1
A0101 LLLEPYNKY 1
A0101 ATDIKITVY 1
A0101 FTDKELLAY 1
A0101 MTDEWFSEY 1
A0101 YSKEKVLQL 1
A0101 ASSQQGLAY 1
A0101 VLDETRTAY 1
A0101 IVDQSQQAY 1
A0101 QVEPGALRY 1
A0101 SIDSLQLGY 1
A0101 ATSPVGDFY 1
A0101 ISEELVQKY 1
A0101 ILEEGSLLY 1
A0101 IVGPDGLVY 1
A0101 GSTMLTSQY 1
A0101 GSDDGVLAY 1
A0101 YAEFQNIRY 1
A0101 VSDAKLDKY 1
A0101 ELDQGTPQY 1
A0101 VQDCHVLKY 1
A0101 FSEQGIELY 1
A0101 VTANTAIYY 1
A0101 LLEELPILY 1
A0101 QIDTGENLY 1
A0101 SVSDQFYRY 1
A0101 NVDAILEEY 1
A0101 ITDSFNATY 1
A0101 MLDSHEELY 1
A0101 GSDPYVRMY 1
A0101 LLEEKNTMY 1
A0101 GSDPVFRFY 1
A0101 QSDYYASYY 1
A0101 SSDSGFSNY 1
A0101 YVDRVTEFL 1
A0101 YTEKDKQAY 1
A0101 EVDPTSHSY 1
A0101 NAPWAVTSL 1
A0101 LLAALGYRY 1
A0101 WVDKNRLAL 1
A0101 DVDPETLSY 1
A0101 VVDEIFNEY 1
A0101 HTDHHFFDY 1
A0101 SVEESVLLY 1
A0101 LTDFQKAVY 1
A0101 NTEKAVECY 1
A0101 KTDPKMLSK 1
A0101 TVAECVLYY 1
A0101 YSDPVTLET 1
A0101 NTEVLKNGY 1
A0101 HSALLALRY 1
A0101 ESEYGNITY 1
A0101 YTDMESEDY 1
A0101 LTEKNWFHY 1
A0101 NSEEHSAKY 1
A0101 DLDLSPLEY 1
A0101 MSEDKPQDY 1
A0101 LEAGILDTY 1
A0101 NSDSVPPGY 1
A0101 VTEEIFLEY 1
A0101 VSDRYRFLY 1
A0101 MTEEEQIAY 1
A0101 VSDVRGNFY 1
A0101 RTDPIPIVV 1
A0101 HSEHHSLLY 1
A0101 MTDSVTCLY 1
A0101 YADEYAIGY 1
A0101 KSDSEVAGY 1
A0101 DTEFPNFKY 1
A0101 VSAADIERY 1
A0101 STDDGVQFH 1
A0101 RVVSNLLYY 1
A0101 KLDTLCDLY 1
A0101 LIWEKNLKY 1
A0101 KLEELEQKY 1
A0101 YYDYYGYDY 1
A0101 SSDDSKLEY 1
A0101 LIDKSTNRY 1
A0101 NSESGNSRY 1
A0101 LSSPETGKY 1
A0101 FSEHGSLKY 1
A0101 SMDAHPNRY 1
A0101 FTDKLFYIY 1
A0101 RTDDITSGY 1
A0101 VSSPAIGAY 1
A0101 FSDGRVLCY 1
A0101 FTEEEAEQY 1
A0101 YSAAWAEYY 1
A0101 YTDKKSIIY 1
A0101 WSDSPGQHY 1
A0101 YSDPDSGHY 1
A0101 LADIYRELY 1
A0101 QMDPSSNFY 1
A0101 VSSNHSAAY 1
A0101 SEIEAKVRY 1
A0101 YGAGVGGGY 1
A0101 STPVDMQTY 1
A0101 ASDAAPLQY 1
A0101 DIDTRSEFY 1
A0101 TSEDRFIQY 1
A0101 YSDIQRSLY 1
A0101 SSDVGGYNY 1
A0101 IVDSLTEMY 1
A0101 QIDRQLTAY 1
A0101 QTALRSEDY 1
A0101 VAVGRALYY 1
A0101 QVDEDALTY 1
A0101 NTDKAVECY 1
A0101 MSDSYLPSY 1
A0101 DLDRVLMGY 1
A0101 NSLFLTDLY 1
A0101 ALARQLLLY 1
A0101 RSDRLWEMY 1
A0101 ETERRMDFY 1
A0101 VADVLVDGY 1
A0101 VLDRSLLEY 1
A0101 YTDCIPQLM 1
A0101 YLDIGQVYY 1
A0101 YSDHHENKY 1
A0101 YVANEFLKY 1
A0101 YSSSSPGSY 1
A0101 YLEETSIRY 1
A0101 NSELLNDRY 1
A0101 ITQGTPLKY 1
A0101 KIDSRLEQY 1
A0101 RLDDKKFLY 1
A0101 ISESHPILY 1
A0101 LSEQDWPAY 1
A0101 KIDEPSTPY 1
A0101 LAEWKSLEY 1
A0101 ISDDLVNSY 1
A0101 YVYEYPSRY 1
A0101 VVEGKHESY 1
A0101 ASNPAMLLY 1
A0101 IAMEFNHLY 1
A0101 LVDGDTLSY 1
A0101 GAAGILLRY 1
A0101 FVEPYFDEY 1
A0101 TDDLTTWLY 1
A0101 WSDIPTDQY 1
A0101 RSAEEAPLY 1
A0101 SLAEGNLLY 1
A0101 QTHGILEYY 1
A0101 ELDARHDKY 1
A0101 STDADFTGY 1
A0101 VLNDQHWHY 1
A0101 SLDELHRKY 1
A0101 TMCPHILRY 1
A0101 FSEFLINTY 1
A0101 QSGSESLLY 1
A0101 YSESNKAIY 1
A0101 QSAMGGLSY 1
A0101 LSAKQRLSL 1
A0101 NTISTGLLY 1
A0101 ILDERHDNY 1
A0101 HTDPVHLYK 1
A0101 ETDEKDFYL 1
A0101 FSDYLHPQY 1
A0101 YVAPEILSY 1
A0101 TTDVDSLSY 1
A0101 EANQHELLY 1
A0101 YSTDENFRY 1
A0101 ESDAPGPVY 1
A0101 FTAEFSSRY 1
A0101 GTDRNHNRY 1
A0101 STEERTFQY 1
A0101 ATELLAAKY 1
A0101 YTDEDMLKY 1
A0101 QLERINVYY 1
A0101 TSAGQPLAY 1
A0101 FSDHHENKY 1
A0101 RSEKPNWDY 1
A0101 YSEGREFRY 1
A0101 VVDEHTGQY 1
A0101 ESGTKVDEY 1
A0101 FSDVNMQEY 1
A0101 YLDIKGLLD 1
A0101 DSDPTGTAY 1
A0101 GSDEGTEYY 1
A0101 IMDSSQNAY 1
A0101 YFELVQHEY 1
A0101 VSDASAGDY 1
A0101 ATEYKNEEY 1
A0101 NSESIGAYY 1
A0101 LAELNQILY 1
A0101 LANSNTSGY 1
A0101 NSDHSNGSF 1
A0101 NMEADPGQY 1
A0101 AIDEDVLRY 1
A0101 HIDSANALY 1
A0101 ALDEKIAKY 1
A0101 FSDLYNEVY 1
A0101 YVSSLLAHY 1
A0101 GVEAHSHSY 1
A0101 RLDEDLAAY 1
A0101 RLEPQGLLY 1
A0101 ASDPGTATF 1
A0101 HTDVGLLEY 1
A0101 TTARHSAAY 1
A0101 RSEEGRLYY 1
A0101 LTDTFTAYY 1
A0101 FSQKSTLVY 1
A0101 YTDITYSFY 1
A0101 QTDPSCTAF 1
A0101 IADLNELRY 1
A0101 FLDDFESKY 1
A0101 ATEMTLQRY 1
A0101 YSDERYQCY 1
A0101 MSDPYLSSY 1
A0101 KTDGSFIGY 1
A0101 ATDFKFAMY 1
A0101 YTERRQPLY 1
A0101 FTDLTRDIY 1
A0101 STSISSLSY 1
A0101 WSQHYHQGY 1
A0101 FVDILTNWY 1
A0101 ETERTRNLY 1
A0101 VTDNGLQKV 1
A0101 AVDLEHHSY 1
A0101 ATDLTREVY 1
A0101 STEQIPILY 1
A0101 VLDELKHYY 1
A0101 WVEQEPLMY 1
A0101 VLDFGDLTY 1
A0101 FSDQGGRKY 1
A0101 KSSEVTDAY 1
A0101 YLERGKLFY 1
A0101 QSEKDNNTY 1
A0101 RTDVAVLRY 1
A0101 ISDLIRDSY 1
A0101 ATNLSALYY 1
A0101 GSYNDFGNY 1
A0101 DSDSDQLFY 1
A0101 HFDSPYLLY 1
A0101 TLADILLYY 1
A0101 FSEPRAVFY 1
A0101 YTNPTVRRY 1
A0101 YSDSAVLKL 1
A0101 AADSYTDSY 1
A0101 HSEEEPSEY 1
A0101 VTREGNELY 1
A0101 YMDYRGYSY 1
A0101 DSDPFSSFY 1
A0101 QTDPTLLSV 1
A0101 VTEGLLNTY 1
A0101 EADVAQLEY 1
A0101 YADKPAGTY 1
A0101 AVDPRFLAY 1
A0101 VADNAQQQY 1
A0101 ISSSMHSLY 1
A0101 YFHHNSDFY 1
A0101 ETDHKHDVY 1
A0101 FMEAVSSKY 1
A0101 YSFLDKSFY 1
A0101 GSDYINANY 1
A0101 LSYLQPWRY 1
A0101 SSDFDPLVY 1
A0101 YLEDKAQEL 1
A0101 LTSRGSQQY 1
A0101 LLEQKGQEY 1
A0101 LLDGDTQNY 1
A0101 NTEEFITVY 1
A0101 EIDILRTLY 1
A0101 FTEIKNLLV 1
A0101 VLDSHIHAY 1
A0101 RPPGFSPFR 1
A0101 EVDTFMEAY 1
A0101 KSESRQERY 1
A0101 YMDTAIQTY 1
A0101 VMAPRTLLL 1
A0101 LTLSILDRY 1
A0101 YSHFQHLLY 1
A0101 DTDDPATLY 1
A0101 KTEELKAKY 1
A0101 LTDKLVSFY 1
A0101 GTMYPMSVY 1
A0101 HLDTLTEHY 1
A0101 NTDYLDSDY 1
A0101 ISGPLSPAY 1
A0101 TLDECGLRY 1
A0101 LSDASKHKY 1
A0101 LIDVGTGYY 1
A0101 LTEVDNYHF 1
A0101 STDNSLLGY 1
A0101 TTSGIQVRY 1
A0101 YTEIDWKAY 1
A0101 ILDVLKQGY 1
A0101 IINESLLFY 1
A0101 ESDRHTLLH 1
A0101 HSELLEDYY 1
A0101 QTESIQQDY 1
A0101 NTDLWIVEY 1
A0101 TTGKPHVAY 1
A0101 GSDDTELRY 1
A0101 SIGDIFLKY 1
A0101 NTDLLPTSY 1
A0101 YTSPGTQKY 1
A0101 TADYHSNGY 1
A0101 FSAKSVEQY 1
A0101 YMEDSFCHY 1
A0101 LTESDSGVY 1
A0101 ASEYDQIRY 1
A0101 YMDRMDDTY 1
A0101 KSEATQEQY 1
A0101 QTDFGMYDY 1
A0101 NSDGSGLVY 1
A0101 RLDELGGVY 1
A0101 YTDNQHLKK 1
A0101 LSKLIHQSY 1
A0101 MADENKNEY 1
A0101 LSSRTNLQY 1
A0101 LTDDKLSQY 1
A0101 ATESVSLYY 1
A0101 KSDPFLVFY 1
A0101 DLDEIVARY 1
A0101 LSDLGLISY 1
A0101 LLDEHHISY 1
A0101 NSEKYGDGY 1
A0101 YIDQQFEQY 1
A0101 TADHNLLLY 1
A0101 LLDASSLEY 1
A0101 FTDEEVDEL 1
A0101 VADVHQYFY 1
A0101 VADLVENSY 1
A0101 DSDDDALLK 1
A0101 TTDYLVQGY 1
A0101 TLERRTLRY 1
A0101 NTDPSGSYY 1
A0101 LSEPSSLQY 1
A0101 RLDSLTTLY 1
A0101 QSEVESTEY 1
A0101 FSDTGNFGF 1
A0101 YTDIVGLLL 1
A0101 QTEDNMLFY 1
A0101 TTSHLGMFY 1
A0101 KSELGLNFY 1
A0101 YMSGYHTGY 1
A0101 IVDKHMDLY 1
A0101 VSERSLSAY 1
A0101 NVDGTVAAY 1
A0101 LTELEQLRK 1
A0101 RTDFHGSGY 1
A0101 LADSFRHLY 1
A0101 ESAIGGNAY 1
A0101 VGDLAELLY 1
A0101 QADIARMLY 1
A0101 VVEDKVEGY 1
A0101 NSDTHSSTF 1
A0101 YTETQHLSV 1
A0101 VSDRVTVLY 1
A0101 LINRVNSTY 1
A0101 SSALCSHLY 1
A0101 ISEVITQDY 1
A0101 VTARIALQY 1
A0101 YSAWDKQFY 1
A0101 QTDNIIYVY 1
A0101 ELDAWLAKY 1
A0101 YADRALAFY 1
A0101 STAPVLLQY 1
A0101 VSDELVQQY 1
A0101 KTEIMSPLY 1
A0101 HTEQKQQLF 1
A0101 NTARTLELY 1
A0101 GTEIANTLY 1
A0101 FTDELRQRY 1
A0101 KTDAFICKY 1
A0101 QSDSVAQGY 1
A0101 HTEERLLRY 1
A0101 FTDAGLKEL 1
A0101 LVDELQLRY 1
A0101 ITDAYLDQY 1
A0101 HADILLETY 1
A0101 VTSGKIIEY 1
A0101 LSERADWQY 1
A0101 LTDDDLLRY 1
A0101 STDPEALHY 1
A0101 VTDETGGKY 1
A0101 TVDARVYSY 1
A0101 FLDASGAKL 1
A0101 LLNKPGLKY 1
A0101 KSDISRNAY 1
A0101 TIDRYVVRY 1
A0101 EVAPAGASY 1
A0101 NSELIMDQY 1
A0101 VLDSFLQGY 1
A0101 VLDNGMLKY 1
A0101 MSEDSNLHY 1
A0101 QVDFPGSEY 1
A0101 LTDPEVTNY 1
A0101 HVDEIKELY 1
A0101 RTGNPTGTY 1
A0101 ISDRLIGIY 1
A0101 ASEILVLEY 1
A0101 QLDERRLYY 1
A0101 GSEEKNERY 1
A0101 YSDTERYLY 1
A0101 ALDQFQEKY 1
A0101 YQDLLQLQY 1
A0101 ATEEPGESF 1
A0101 FCEANGLRY 1
A0101 QLDENTIGY 1
A0101 YIDEEGVRY 1
A0101 HLDAQRLHY 1
A0101 FVDDYTVRV 1
A0101 ELDPDNETY 1
A0101 LTDMTLLHY 1
A0101 YSEDECKQY 1
A0101 FTDQQKLIY 1
A0101 YSTAQRVTY 1
A0101 ISKKDQIMY 1
A0101 NSDINSNHY 1
A0101 LLYESPERY 1
A0101 SLEIRALLY 1
A0101 RADGNFLLY 1
A0101 STELNHLGY 1
A0101 YVDEYRNDY 1
A0101 ESDLCRQEY 1
A0101 TTNPCRIQY 1
A0101 GLDPHQQYY 1
A0101 LTADGLYLY 1
A0101 QVDEQIDHY 1
A0101 KTDNHLKHY 1
A0101 FGDTLHIHY 1
A0101 VVEGNHTVY 1
A0101 LSVENTVIY 1
A0101 RVYIHPFHL 1
A0101 SLDALQTHY 1
A0101 STDPQHHAY 1
A0101 QSELVGQLY 1
A0101 HSDKAPVLY 1
A0101 VLDERSALY 1
A0101 YTDNLVRVW 1
A0101 LIDNSFNRY 1
A0101 HVIQHCFHY 1
A0101 KTDLDLQQY 1
A0101 ATDNVCHLF 1
A0101 ASDPNSSIF 1
A0101 YTDIPKIIY 1
A0101 YLDHNSFDY 1
A0101 LSDIERQIY 1
A0101 STDTGEAVY 1
A0101 STDPRPASY 1
A0101 LTDDELFQY 1
A0101 LVERLQALY 1
A0101 QSEDKPEKY 1
A0101 SSDPGALMY 1
A0101 TSDQQRQLY 1
A0101 FTEEELARY 1
A0101 VSDGNFSNY 1
A0101 GSDTSSAHY 1
A0101 TTDENKVPY 1
A0101 KIDENQLMY 1
A0101 YCDPVVLTY 1
A0101 YAFLRREYY 1
A0101 KTDREYQEY 1
A0101 YTRKDQLEY 1
A0101 KTDGKKVYY 1
A0101 RTESELNSY 1
A0101 SSKMNSIVY 1
A0101 ETDPGMVHL 1
A0101 TTEIETLLL 1
A0101 VTDSPSPEY 1
A0101 ESERKTEEY 1
A0101 SADPDNLKY 1
A0101 QTDGLGLSY 1
A0101 MVDFAMDVY 1
A0101 SSDYVEIHY 1
A0101 VLAEWGSLY 1
A0101 DSENATCLY 1
A0101 LTYRRRLSY 1
A0101 YSSSRSDLY 1
A0101 VSTVLTSKY 1
A0101 YSETSNMDK 1
A0101 RTDELVREY 1
A0101 YSDASGFGY 1
A0101 YSDSFPMEL 1
A0101 TGDPDVLEY 1
A0101 RTEEQMEEY 1
A0101 FLDHRFSSY 1
A0101 FTEEQAVLY 1
A0101 MSDTAGTCY 1
A0101 WSDIWATKY 1
A0101 STESAQDTY 1
A0101 GSHTLQSMY 1
A0101 QADLINELY 1
A0101 VLDELSVTY 1
A0101 SSEHQTQLY 1
A0101 TAQRATTTY 1
A0101 QIDSEFQAY 1
A0101 ASDPFFRHY 1
A0101 ESDDGVVVY 1
A0101 FADGHVLEL 1
A0101 LDTRVSEFY 1
A0101 LTDSSLKYY 1
A0101 DSMEDTGHY 1
A0101 SSDRKGSSY 1
A0101 LSDSFSDLY 1
A0101 ESFEDGLKY 1
A0101 VSDNDIRKY 1
A0101 NSEVGASGY 1
A0101 QSDFHNNRY 1
A0101 IIDGHTLKY 1
A0101 LTELPDWSY 1
A0101 FLDLNTEGY 1
A0101 FSDKLHSKY 1
A0101 TTDGYLLRL 1
A0101 LLELLHELY 1
A0101 LMDIFGDRY 1
A0101 QTEATQEKY 1
A0101 LSDKNIEQY 1
A0101 FIDNLRDRY 1
A0101 YSARGSQSY 1
A0101 GLDQQDLRY 1
A0101 WTNMNALHY 1
A0101 AVDPQHNGY 1
A0101 FTDPRTMGY 1
A0101 STEQFQEYY 1
A0101 IVDTVTLQY 1
A0101 YSCDHNTSL 1
A0101 QTETHNVFY 1
A0101 FSEQVAMGY 1
A0101 FVDNQYWRY 1
A0101 LSDLLDWKY 1
A0101 ATELTHEDY 1
A0101 AVDSKVASY 1
A0101 QSYGPSGQY 1
A0101 QTISPLSTY 1
A0101 YGGLIFNSY 1
A0101 ASSSVTDLY 1
A0101 WTDGRGVHY 1
A0101 VTEIMSMGY 1
A0101 VSEQELLRY 1
A0101 LTEQRALLY 1
A0101 YSDPFVKVY 1
A0101 TSEQIFRLY 1
A0101 ELDKTPDYY 1
A0101 TMDTESSVY 1
A0101 LSDLGKLSY 1
A0101 LTDDHVQFL 1
A0101 MTDTYRLKY 1
A0101 ALDTKIGRY 1
A0101 QSAASSLAY 1
A0101 LAERSGLLY 1
A0101 WTEMNAIVY 1
A0101 TVTEVLLKY 1
A0101 RLDAVTLLY 1
A0101 MVDIIETVY 1
A0101 SVAPVYSYY 1
A0101 SSDHLQQHY 1
A0101 TMDPKPLAY 1
A0101 STESDFLKY 1
A0101 YVEGVHQQY 1
A0101 LSAGATKVY 1
A0101 TSSSHTLTY 1
A0101 VTDESIPSY 1
A0101 TVDFTADKY 1
A0101 RSEKMTLSY 1
A0101 HADPRIQGY 1
A0101 HSSNLTLHY 1
A0101 FTMEMVRQY 1
A0101 NTEENRRFY 1
A0101 TSNGSVLVY 1
A0101 MSDPYMPSY 1
A0101 YVEKFALNY 1
A0101 ETERLTDDY 1
A0101 FVDDQQTFF 1
A0101 SSEELPLYY 1
A0101 HTEVDNCRY 1
A0101 HLDAELDAY 1
A0101 LTEYMEHTY 1
A0101 STDSETLRY 1
A0101 STGPGPGYY 1
A0101 NSDSNLTTY 1
A0101 SSDPDPAAY 1
A0101 FTDKSAEDY 1
A0101 GTDTGVVQY 1
A0101 LVDNHHEVY 1
A0101 TSEQNVMDY 1
A0101 QTDKLKELY 1
A0101 TTEETLTLY 1
A0101 FVDVAQSTY 1
A0101 QTDSGEVLY 1
A0101 FSDEPPEVY 1
A0101 VTDIHQLSF 1
A0101 LTPEQYELY 1
A0101 VLFFHTMRY 1
A0101 ETDKITLEV 1
A0101 SSDSDSASY 1
A0101 HTLGNSLRY 1
A0101 AAFPGASLY 1
A0101 ITDLNSDQY 1
A0101 FAEAHYLSY 1
A0101 VVDDWIESY 1
A0101 LVDQHHWRY 1
A0101 SMDGHPSRY 1
A0101 FIKDGSSTY 1
A0101 FLDEVMKKY 1
A0101 HTAAMVQQY 1
A0101 FADFDGVLY 1
A0101 VTDTASMKY 1
A0101 YTAPQPGKY 1
A0101 FADNQGLAL 1
A0101 FIDERLLMY 1
A0101 QTSRDTTMY 1
A0101 YTEKNNPLY 1
A0101 QMDLLQEFY 1
A0101 ASDEVSTSY 1
A0101 ATDYTFAMY 1
A0101 STNDTNAKY 1
A0101 RLDINTNTY 1
A0101 GTDYINASY 1
A0101 YLAQSPQLY 1
A0101 KIDSLQARY 1
A0101 ESDPAYQQY 1
A0101 TSDVDLDKY 1
A0101 YSHKKILQL 1
A0101 TLSSIRSKY 1
A0101 LTDSSTLLV 1
A0101 SSEQTFMYY 1
A0101 NTEKLKLKY 1
A0101 FLDQNLQKY 1
A0101 GTDGHVHLY 1
A0101 QSDKVYEVY 1
A0101 TVDRNRLWY 1
A0101 NSDVVEQIY 1
A0101 EMDPVTQLY 1
A0101 TTDQTGVRY 1
A0101 YSQDYQQFY 1
A0101 KTDHFIFTY 1
A0101 TSDLQLSTY 1
A0101 YLEELSQRY 1
A0101 VLDIQNNLY 1
A0101 SAFGRALRY 1
A0101 DSEFLQPLY 1
A0101 IIGPDGLVY 1
A0101 YSDDSYSDY 1
A0101 ATDRWYDEY 1
A0101 HADEHRLKY 1
A0101 LAEEITLHY 1
A0101 LSEQLLNNY 1
A0101 VSDSGAHVL 1
A0101 ITEDGTLLY 1
A0101 ESDVYKSTY 1
A0101 ESSAEVLEY 1
A0101 LSDLGRLSY 1
A0101 QGDEICLRY 1
A0101 STEERHLLY 1
A0101 TTDTMCQIL 1
A0101 STEALSLSY 1
A0101 FIEEYVTAY 1
A0101 QSEFQQLPY 1
A0101 VTEIDQDKY 1
A0101 FIENEEQEY 1
A0101 VTAADTAVY 1
A0101 LMERNNLSY 1
A0101 VLDFITHLY 1
A0101 SSGPVGGQY 1
A0101 ASDKDSLSK 1
A0101 QTDERLAQY 1
A0101 MSEERTLLY 1
A0101 ESDVGVVVY 1
A0101 ASELKALGY 1
A0101 STDLQDYTY 1
A0101 SSDVSHQEY 1
A0101 VSDLRVTHY 1
A0101 LSHGSTTSY 1
A0101 SVAGIFNYY 1
A0101 ESYENKEAY 1
A0101 LTERECIKY 1
A0101 GTEKKTGVY 1
A0101 LSDFFKTHY 1
A0101 NLDQPDLYY 1
A0101 FSDGRTQKY 1
A0101 LTEQQKALY 1
A0101 NSEEMKEAY 1
A0101 YSDVMLENY 1
A0101 SADKTVRVY 1
A0101 LSDPVNRAY 1
A0101 TTEERTQLY 1
A0101 VTVAIPLKY 1
A0101 LVDSSLEYY 1
A0101 TTLHNLLLY 1
A0101 SSDKITTGY 1
A0101 KSDTQNLLY 1
A0101 NADPNMKLF 1
A0101 NVDQNQNSY 1
A0101 IYADLSLKY 1
A0101 AADLVEALY 1
A0101 NTDFYQTSY 1
A0101 WTDNRELTY 1
A0101 VSEAEADFY 1
A0101 ALSLVRQLY 1
A0101 LMEEVQTLY 1
A0101 VTEVGLSAY 1
A0101 FSKRLLSTY 1
A0101 LLAKECRLY 1
A0101 LTDPQVSYV 1
A0101 YTMKEVLFY 1
A0101 QTDIKLSRY 1
A0101 KSDSGKPYY 1
A0101 TMEGGTLKY 1
A0101 ATEVHPAKY 1
A0101 LVDPSVYGY 1
A0101 NVADYYPEY 1
A0101 ASDRNIVLY 1
A0101 QTTRDVLLY 1
A0101 QADNQRLKY 1
A0101 KTDSPSCEY 1
A0101 LSEAQRCLY 1
A0101 YMTEPIDEY 1
A0101 RTEDTAVYY 1
A0101 AVDSASPVY 1
A0101 LLDTKCDAY 1
A0101 ATAVHAYRY 1
A0101 TSDVGGYYY 1
A0101 MTNPHNHLY 1
A0101 LADAISENY 1
A0101 AVNSLVNLY 1
A0101 STSAVRHAY 1
A0101 ESSRLMFEY 1
A0101 GSDVVDWLY 1
A0101 QSEIISNQY 1
A0101 NSDPTDEFF 1
A0101 SSEGTQHSY 1
A0101 ATDYHVRVY 1
A0101 VSDMVEDLY 1
A0101 YGYDNVKEY 1
A0101 HSEAHTLLY 1
A0101 SLDCHISQY 1
A0101 LTEKELLLY 1
A0101 ASDMLQLEY 1
A0101 NTCYKHFYY 1
A0101 SADLVALSY 1
A0101 GSGGFGSVY 1
A0101 VVDSSQKRY 1
A0101 DSENQRLAY 1
A0101 YLDYDDTRY 1
A0101 LTDNPSEEY 1
A0101 RSDELTRHY 1
A0101 EANPSADLY 1
A0101 VTNESPLKY 1
A0101 IVDEFAMRY 1
A0101 ATDRFRSLY 1
A0101 LSDEEAVHY 1
A0101 FSDVMEDLY 1
A0101 DSEGYLLFY 1
A0101 ESDSRQIFY 1
A0101 ELDRINAQY 1
A0101 KTEFAQDKY 1
A0101 AQDAGYRMY 1
A0101 ASSPHSAAY 1
A0101 RTREGNDLY 1
A0101 QLDAELLRY 1
A0101 LTEFSELEY 1
A0101 ESEVESLQY 1
A0101 YSDLHAFYY 1
A0101 ISSIVNSTY 1
A0101 DIDTHTAKY 1
A0101 YIDRDSEYL 1
A0101 ASEKHQHMY 1
A0101 RSDRREDYY 1
A0101 MTEKQLNLY 1
A0101 GMDRRTDAY 1
A0101 KTDKHMQKY 1
A0101 YEDSSQHYY 1
A0101 VADDPNDPY 1
A0101 DTDEYVLKY 1
A0101 ETDAQSITY 1
A0101 HADLHRLKY 1
A0101 SMDAHPSRY 1
A0101 ITSKGASLY 1
A0101 RSAVYPLLY 1
A0101 YTDAASLEV 1
A0101 HLDLGILYY 1
A0101 SADQVALVY 1
A0101 YSEEIVEMY 1
A0101 TTDFIYQLY 1
A0101 ITDVKPGNY 1
A0101 SSDPKVLTL 1
A0101 VSDHSGFHY 1
A0101 YTELEAIMY 1
A0101 FLNDQAMLY 1
A0101 VTDNGDGTY 1
A0101 CLDRCVSKY 1
A0101 DSADGMLLY 1
A0101 ILDIPNQLY 1
A0101 KTDYMVGSY 1
A0101 SSDEQGLSY 1
A0101 AADLNLVLY 1
A0101 HSDQQVFEY 1
A0101 HADVSNQLY 1
A0101 QSSLETHHY 1
A0101 SSEAHLQQY 1
A0101 ISIAHSLLY 1
A0101 LSDLQEAKY 1
A0101 LVSSTSEGY 1
A0101 RSDFNEIVY 1
A0101 LTDQGTTLY 1
A0101 YVHNKLLLY 1
A0101 TSEGLKLYY 1
A0101 LTDRLQLTL 1
A0101 YIDPIAMEY 1
A0101 FSNTPNSGY 1
A0101 LVDHFMELY 1
A0101 FLAQHGSEY 1
A0101 TVDKHSDEY 1
A0101 NSDPYSVAL 1
A0101 RLDEVISKY 1
A0101 LSSPIVDFY 1
A0101 NTDGRLLEY 1
A0101 VSEPSTCVY 1
A0101 LDLAQRTLY 1
A0101 LSEDVRFYY 1
A0101 KSEDGRLIY 1
A0101 GTEPSHMHY 1
A0101 TDLYPPELF 1
A0101 MALGLALRY 1
A0101 ALDARPSLY 1
A0101 ETDNMFNRY 1
A0101 LTSGEIVLY 1
A0101 VIDPTLLHY 1
A0101 QLDRRILAY 1
A0101 VTFPEFLRY 1
A0101 KTDLDLDGY 1
A0101 ATEKHLQKY 1
A0101 DSETSACRY 1
A0101 YTDSYTDTY 1
A0101 LLDAVLIDY 1
A0101 EAEREKQQY 1
A0101 TSEQAELSY 1
A0101 YGDKHITLY 1
A0101 SSDKGRLCY 1
A0101 LTDRELEEY 1
A0101 YVDPQFLTY 1
A0101 LSERYAELY 1
A0101 FTQDTQPHY 1
A0101 YTDFDGTRV 1
A0101 ETDSFKLAY 1
A0101 LTEEGQVSY 1
A0101 ALDAAVLAY 1
A0101 LLDHLSIVY 1
A0101 VTYNYPVHY 1
A0101 LVDQRVAEY 1
A0101 VSDKGNLMY 1
A0101 KMEDLIQVY 1
A0101 NTQPIPILY 1
A0101 LSERVVVKY 1
A0101 YSDNQPGVL 1
A0101 FTDQHHFYL 1
A0101 DLDNDLMKY 1
A0101 STDHVIRMY 1
A0101 TTTTLCLHY 1
A0101 LTDPEAAKY 1
A0101 LLDISGVLY 1
A0101 SSDNMQHAY 1
A0101 ASASDTELY 1
A0101 GSDVQLLEY 1
A0101 ITKHIGLVY 1
A0101 RTEGQLMRY 1
A0101 LSDGSLKLY 1
A0101 STDQVGEFF 1
A0101 YIDEYRNDY 1
A0101 VSDVDYSLY 1
A0101 ASDPYQVHV 1
A0101 NSDLNNLLF 1
A0101 FLTAIKNRY 1
A0101 LSEAKLDEY 1
A0101 MTDGGLGLY 1
A0101 LSDQQKAGY 1
A0101 HADSILEKY 1
A0101 FSNPYSIEY 1
A0101 YVDQYLYHY 1
A0101 TTEESLRNY 1
A0101 VSDRHVYKY 1
A0101 FSDPNFLAH 1
A0101 VADKVHLMY 1
A0101 RSDLQSLGY 1
A0101 KTFDHYCEY 1
A0101 YTAVVPLVY 1
A0101 SSGPHNLTY 1
A0101 ASDYFDQLY 1
A0101 LLDAAHFCY 1
A0101 RTDEEGNAY 1
A0101 WTEMNTIVY 1
A0101 VTEKAWNYY 1
A0101 ETDEQRLRD 1
A0101 FSDIVKQGY 1
A0101 NLDKNLIKY 1
A0101 ISDSGYTQC 1
A0101 LLDPSVFHV 1
A0101 VLDILLEQY 1
A0101 YADLMNILY 1
A0101 TVDEHVWFY 1
A0101 QTEASALLY 1
A0101 IMEKSTMLY 1
A0101 VSHIMLESY 1
A0101 LLSTYLERY 1
A0101 KSSAISLHY 1
A0101 VTELHVISY 1
A0101 IIDRHVSRY 1
A0101 ESDLDYIQY 1
A0101 KTDEHPARY 1
A0101 LSEGVTISY 1
A0101 TTDDPALLY 1
A0101 IIDGYNAQY 1
A0101 IVDRFTSKY 1
A0101 ETDTRALAK 1
A0101 NLEEISNYY 1
A0101 FTDREIDLY 1
A0101 YLPLTTARY 1
A0101 FSEIDLEKY 1
A0101 HSDLKVGEY 1
A0101 ELDRQELTY 1
A0101 LSDPGSGLY 1
A0101 FTDECVKKY 1
A0101 VTEEDQISY 1
A0101 HTYRGRLSY 1
A0101 GYDYTGYNY 1
A0101 SSDRKGGSY 1
A0101 FSAPATQAY 1
A0101 QTESDYSYY 1
A0101 YTKHGTLKY 1
A0101 QSAKENPRY 1
A0101 TETGTPYLY 1
A0101 ITTDVNPYY 1
A0101 MTAKLQTPY 1
A0101 LSDILRFIY 1
A0101 TMDELVEHY 1
A0101 NSDLSNIEY 1
A0101 SSDAHSSWY 1
A0101 LSDTKYLEM 1
A0101 KVDYNRLGY 1
A0101 DSEYVRAVY 1
A0101 YMERAAESY 1
A0101 LTALQGLYY 1
A0101 YMELYTHVY 1
A0101 MADPNIRFL 1
A0101 MADGHTDSY 1
A0101 YTDPSSLRK 1
A0101 QLDNKTSVY 1
A0101 ITDHLDTQY 1
A0101 IVEGENHTY 1
A0101 LTVRNLPQY 1
A0101 NTDVPLEGY 1
A0101 DTDDRTEGY 1
A0101 ISDSYFPRY 1
A0101 TTDGRSDGY 1
A0101 YSEKIVDMY 1
A0101 LIDPDLTQY 1
A0101 ETEYSFLDY 1
A0101 FSEKLEAEY 1
A0101 NLDIERPTY 1
A0101 MIDVTKSYY 1
A0101 QSLEIISRY 1
A0101 RLDTDHLRY 1
A0101 FLDPRQPSY 1
A0101 YIDEGRLVL 1
A0101 ELDSPVPGY 1
A0101 NTDVGAKNY 1
A0101 ITEDKTELY 1
A0101 SSATSSSAY 1
A0101 GSDSRFAGY 1
A0101 YSSPYPQEY 1
A0101 LTEHFMKEY 1
A0101 TTEILRSLY 1
A0101 ASALGSSSY 1
A0101 ISDLSSDLY 1
A0101 YSSEAIKSY 1
A0101 VSEVSSLNY 1
A0101 FLNDSYLKY 1
A0101 LSEDRWSSY 1
A0101 LLGSLADLY 1
A0101 VTEKDLLLY 1
A0101 ESDEVELSY 1
A0101 ILDNSPASY 1
A0101 NTQEKSFAY 1
A0101 LSDTQLNRY 1
A0101 TTELNHHAY 1
A0101 HLDQTTDTY 1
A0101 VTEEEIQFY 1
A0101 TTDTVIRSY 1
A0101 FTDKKTHLY 1
A0101 LIEEALQKY 1
A0101 FSEEGAVGY 1
A0101 IVDHNIADY 1
A0101 VSDEAGLDY 1
A0101 KTDDSLEKY 1
A0101 YSANGTIEY 1
A0101 YLHDQFWSY 1
A0101 TSDQLGYSY 1
A0101 FLEQVHQLY 1
A0101 KLSDLLKYY 1
A0101 LTDDEKTYY 1
A0101 DVDTSQVLY 1
A0101 LTHASSLGY 1
A0101 VLSDYDASY 1
A0101 ISDTLGQVY 1
A0101 QTDPVTLQY 1
A0101 TSAAIAGVY 1
A0101 EIDHHREQY 1
A0101 HLDQHEVRY 1
A0101 FTAKSPLMY 1
A0101 SSDRHLTQY 1
A0101 LLEEDTPRY 1
A0101 RIDLIPSLY 1
A0101 QSDPKTSLY 1
A0101 YTFEGARYY 1
A0101 IAEKETLEY 1
A0101 IIDGFMTHY 1
A0101 ETEKDFSRY 1
A0101 ISENKFLKY 1
A0101 NLDFLDLGY 1
A0101 RTEFNLNQY 1
A0101 KTDVTMLLY 1
A0101 ITDKDDLVK 1
A0101 ETEKRCQVY 1
A0101 QSFTGSRTY 1
A0101 ITDHGSLIY 1
A0101 DSDKVGVFY 1
A0101 VSEEGGNSY 1
A0101 KTDKHVQKY 1
A0101 YAIDNPLHY 1
A0101 ESEVNLDRY 1
A0101 RSDSEGSDY 1
A0101 MVDPLLTKY 1
A0101 YSQELSLLY 1
A0101 ETDVVRAVY 1
A0101 RSDVEILGY 1
A0101 TSDELLHKY 1
A0101 LTEMQTEQY 1
A0101 QSDPSGAYF 1
A0101 MTSPLNLSY 1
A0101 ESEFEKVYY 1
A0101 NLDPNSAYY 1
A0101 SVDPTQTEY 1
A0101 ATEVLMWFY 1
A0101 IMSIPNLRY 1
A0101 YSQHMNHRY 1
A0101 QACRNVAQY 1
A0101 LLGRSIYEY 1
A0101 FTDNVPALV 1
A0101 IVSSLRLAY 1
A0101 LTEKDLLIY 1
A0101 LVDLRNYQY 1
A0101 VSETLQEIY 1
A0101 VTSPIRASY 1
A0101 YSSNSDFNY 1
A0101 ELDFQKNIY 1
A0101 ASQEHGLKY 1
A0101 IADMGHLKY 1
A0101 EIESRCEEY 1
A0101 YSAPQHDYY 1
A0101 QIALPSGCY 1
A0101 YLDYHMEKY 1
A0101 ITNANELKY 1
A0101 FTEDHYVEF 1
A0101 KSETRQENY 1
A0101 ETDNMNQIY 1
A0101 YTSDYFISY 1
A0101 KTSDKPLMY 1
A0101 ASDSMDSLY 1
A0101 YASSPGGVY 1
A0101 DPDLNAVLY 1
A0101 FTATRPGVY 1
A0101 DTDSQRLAY 1
A0101 QSEIASMLY 1
A0101 LAEYDLDKY 1
A0101 STQKQVLNY 1
A0101 NLDQSLAHY 1
A0101 FSDPERVNY 1
A0101 HADDSFLVL 1
A0101 ITDIENGSL 1
A0101 ESEKHTANY 1
A0101 GTDGVEANY 1
A0101 NIDPITMAY 1
A0101 SSDNIMVQY 1
A0101 SSSEDALEY 1
A0101 QTPIVPLLY 1
A0101 NVANVTCYY 1
A0101 FSKKNFESL 1
A0101 LSDLFSDDY 1
A0101 FIDLNYMVY 1
A0101 ELDAQLDAY 1
A0101 HVDHTLQQY 1
A0101 LSEERVWEY 1
A0101 SSDANPVRY 1
A0101 VTAPDNLGY 1
A0101 YTTGHWDNY 1
A0101 DSDRYRDGY 1
A0101 NSDWHLVNY 1
A0101 SSPVDMQSY 1
A0101 FSEELANLY 1
A0101 LMAPRTLLL 1
A0101 GTDPELNLY 1
A0101 LSDLKHMRY 1
A0101 ELDKLTTLY 1
A0101 QTRKQFLLY 1
A0101 TTDCLQLLA 1
A0101 VTDTSMDTY 1
A0101 LTEHLKNSY 1
A0101 YIDENQDRY 1
A0101 WSDGVPLLY 1
A0101 TVDGVVFHY 1
A0101 YAQARFDAY 1
A0101 HTDWLLDLY 1
A0101 FAEMIQPEY 1
A0101 FAFEHSEEY 1
A0101 QSETALHYF 1
A0101 YCDKSFRQL 1
A0101 FLEEVTEYY 1
A0101 ATDLAYYLV 1
A0101 RVDPNGSRY 1
A0101 QLEHLQSKY 1
A0101 SSDPQAQKY 1
A0101 QLDPIYVAY 1
A0101 FQDNRQLYY 1
A0101 TSDELQFGY 1
A0101 NSFYDQREY 1
A0101 ESDSTIVYY 1
A0101 YIYPKHLKY 1
A0101 FMDPASALY 1
A0101 LTAAQQQQY 1
A0101 VSDKTLSFY 1
A0101 NAISSSSLY 1
A0101 FIDAQFEAY 1
A0101 LSDHSIRSF 1
A0101 NTDPHSQEY 1
A0101 DTENQTLNY 1
A0101 FSENTLQFY 1
A0101 ILDNTSLYY 1
A0101 ATSKFMEFY 1
A0101 VMETKSMLY 1
A0101 LLDMPPVSY 1
A0101 ELDSSLDQY 1
A0101 VTDNRAFGY 1
A0101 ETEDVNLAY 1
A0101 QVDLNQQQY 1
A0101 VTEENKEEY 1
A0101 ITDTTRDVY 1
A0101 SSMSAQLLY 1
A0101 ETQKAALRY 1
A0101 NTEGLHHLY 1
A0101 IVDNPADFY 1
A0101 YTDGKFNSK 1
A0101 YTDSSYVEK 1
A0101 VSDSGDGVY 1
A0101 VIEVDSAHY 1
A0101 NVDESLLGY 1
A0101 LTEFKFIWY 1
A0101 ATGPPNTSY 1
A0101 VSNPFYQLY 1
A0101 LTDTQNAQY 1
A0101 VVELDLLEY 1
A0101 YTETVNHHY 1
A0101 VVADGVGLY 1
A0101 GSDGAASSY 1
A0101 NSDKSSTYV 1
A0101 NSDDIDKQY 1
A0101 VTEFSLNTY 1
A0101 HTDMSSSSY 1
A0101 FTEHEVQIY 1
A0101 SSDSLRHVY 1
A0101 KTEQEALEY 1
A0101 KVDSNDSLY 1
A0101 ELERAFSYY 1
A0101 VTDLLKELV 1
A0101 ALDSHILDY 1
A0101 LSDLAIQIY 1
A0101 EMDSTPVGY 1
A0101 QSEREYIRY 1
A0101 DMELEVLRY 1
A0101 ASDSIVLFY 1
A0101 LSEWQKELY 1
A0101 TELYDYPKY 1
A0101 TSDKPGSPY 1
A0101 DTDDRELRY 1
A0101 WSESTAAKY 1
A0101 SSEVTSQLY 1
A0101 DSDMQTLVY 1
A0101 FTESQKTKY 1
A0101 KLDELKLKY 1
A0101 SAGKTTLLY 1
A0101 YLDQISRYY 1
A0101 DMDRVLLKY 1
A0101 LLDEDCVHY 1
A0101 LSDKSLSIL 1
A0101 TVDCAPESY 1
A0101 VTDAVALRV 1
A0101 HSAPGGPSY 1
A0101 FLMKNSDLY 1
A0101 NTESGRYVY 1
A0101 SLHDTVFDK 1
A0101 MSEIADLTY 1
A0101 ILKRNIQQY 1
A0101 ESEQAAQCY 1
A0101 HTDFTPSPY 1
A0101 YTYDRNKCY 1
A0101 VSDSISAQY 1
A0101 NSDPNLHLL 1
A0101 QTIINNASY 1
A0101 ASSQDALMY 1
A0101 YTDWANHYL 1
A0101 WTEKMMDKY 1
A0101 YTKAWEEYY 1
A0101 QSDSELPSY 1
[truncated: 153,562 more rows]
