# Supplementary material for: Large-Scale Structure-Based Prediction of Stable Peptide Binding to Class I HLAs Using Random Forests
Source: Front Immunol. 2020 Jul 22;11:1583. doi: 10.3389/fimmu.2020.01583 (PMC7387700; doi:10.3389/fimmu.2020.01583)
Supplement: Supplementary file 3 [file Table_2.XLSX]

## Sheet: sig-ensemble
Allele	AUROC
A0101	0.956618
A0201	0.981756
A0203	0.999219
A0206	0.993595
A0207	0.998009
A0301	0.988139
A1101	0.996309
A2301	0.999771
A2402	0.986565
A2601	0.990871
A2902	0.97554
A3101	0.992399
A3201	0.944238
A6801	0.971025
A6802	0.975011
B0702	0.970519
B0801	0.984508
B1402	1
B1501	0.971231
B1801	0.990595
B2704	0.941509
B2705	0.988397
B3501	0.975791
B3503	0.999593
B3801	0.989195
B3901	0.999589
B3906	0.834722
B4001	0.993341
B4002	0.999849
B4402	0.9875
B4403	0.945685
B4501	0.996416
B5101	0.964555
B5401	0.961133
B5701	0.984928
C0401	0.834776
C0501	0.909615
C0602	0.988768
C0702	0.995718
C0802	0.935833
C1203	0.983134
C1402	0.679769
C1502	0.911236

## Sheet: sig-single
Allele	AUROC
A0101	0.891103
A0201	0.947861
A0203	0.993886
A0206	0.969737
A0207	0.944684
A0301	0.926366
A1101	0.982091
A2301	0.97643
A2402	0.911236
A2601	0.944649
A2902	0.851476
A3101	0.928916
A3201	0.84098
A6801	0.920125
A6802	0.923989
B0702	0.861286
B0801	0.94354
B1402	0.965708
B1501	0.903458
B1801	0.952855
B2704	0.735909
B2705	0.898459
B3501	0.920795
B3503	0.989693
B3801	0.955297
B3901	0.985795
B3906	0.734613
B4001	0.982758
B4002	0.982991
B4402	1
B4403	0.875495
B4501	0.976794
B5101	0.896923
B5401	0.885011
B5701	0.867856
C0401	0.753955
C0501	0.887688
C0602	0.926496
C0702	0.921403
C0802	0.905277
C1203	0.892341
C1402	0.700188
C1502	0.852928

## Sheet: recip-ensemble
Allele	AUROC
A0101	0.961489
A0201	0.972555
A0203	0.99927
A0206	0.989964
A0207	1
A0301	0.993283
A1101	0.993612
A2301	0.999583
A2402	0.983625
A2601	0.994533
A2902	0.989891
A3101	0.992766
A3201	0.960453
A6801	0.97563
A6802	0.974834
B0702	0.983252
B0801	0.989361
B1402	1
B1501	0.980578
B1801	0.990545
B2704	0.921116
B2705	0.984685
B3501	0.980299
B3503	0.999767
B3801	0.995141
B3901	0.999522
B3906	0.811204
B4001	0.993323
B4002	0.999765
B4402	0.9875
B4403	0.95915
B4501	0.997663
B5101	0.969353
B5401	0.97992
B5701	0.982586
C0401	0.843051
C0501	0.906459
C0602	0.995105
C0702	0.996816
C0802	0.929511
C1203	0.991513
C1402	0.741242
C1502	0.92427

## Sheet: recip-single
Allele	AUROC
A0101	0.922491
A0201	0.941228
A0203	0.995773
A0206	0.978361
A0207	0.958073
A0301	0.964789
A1101	0.984507
A2301	0.990365
A2402	0.923049
A2601	0.982275
A2902	0.947369
A3101	0.967273
A3201	0.85912
A6801	0.951925
A6802	0.948921
B0702	0.947442
B0801	0.97168
B1402	0.990458
B1501	0.950967
B1801	0.974146
B2704	0.831452
B2705	0.928016
B3501	0.951685
B3503	0.997719
B3801	0.982438
B3901	0.995774
B3906	0.76971
B4001	0.990382
B4002	0.991834
B4402	1
B4403	0.928215
B4501	0.989901
B5101	0.947563
B5401	0.94009
B5701	0.949922
C0401	0.801886
C0501	0.875938
C0602	0.946777
C0702	0.968225
C0802	0.904288
C1203	0.964833
C1402	0.780047
C1502	0.869717

## Sheet: recip2-ensemble
Allele	AUROC
A0101	0.960888
A0201	0.977172
A0203	0.999223
A0206	0.992366
A0207	0.999738
A0301	0.992091
A1101	0.995505
A2301	0.999656
A2402	0.983642
A2601	0.995013
A2902	0.987557
A3101	0.993038
A3201	0.958181
A6801	0.976271
A6802	0.975221
B0702	0.982894
B0801	0.989353
B1402	1
B1501	0.978729
B1801	0.990891
B2704	0.933573
B2705	0.988189
B3501	0.980302
B3503	0.999864
B3801	0.993753
B3901	0.999525
B3906	0.799771
B4001	0.992517
B4002	0.999838
B4402	0.9875
B4403	0.954671
B4501	0.996981
B5101	0.968783
B5401	0.97728
B5701	0.984379
C0401	0.842239
C0501	0.902352
C0602	0.994108
C0702	0.996706
C0802	0.929868
C1203	0.989119
C1402	0.715955
C1502	0.924422

## Sheet: recip2-single
Allele	AUROC
A0101	0.912614
A0201	0.942846
A0203	0.995094
A0206	0.976018
A0207	0.962514
A0301	0.951553
A1101	0.984085
A2301	0.9833
A2402	0.907894
A2601	0.973777
A2902	0.920134
A3101	0.953077
A3201	0.848634
A6801	0.938408
A6802	0.940011
B0702	0.933767
B0801	0.963566
B1402	0.986362
B1501	0.939331
B1801	0.966018
B2704	0.808998
B2705	0.918117
B3501	0.940526
B3503	0.993182
B3801	0.974686
B3901	0.993763
B3906	0.740145
B4001	0.985351
B4002	0.989658
B4402	1
B4403	0.903642
B4501	0.984638
B5101	0.934967
B5401	0.922634
B5701	0.92667
C0401	0.780208
C0501	0.858082
C0602	0.938557
C0702	0.951229
C0802	0.901332
C1203	0.944337
C1402	0.743521
C1502	0.867786

## Sheet: netMHCstabpan
Allele	AUROC
A0101	0.970519
A0201	0.981364
A0203	0.989242
A0206	0.973682
A0207	0.912953
A0301	0.984882
A1101	0.996241
A2301	0.981983
A2402	0.984263
A2601	0.996386
A2902	0.97759
A3101	0.993626
A3201	0.967074
A6801	0.988674
A6802	0.902301
B0702	0.993892
B0801	0.943564
B1402	0.942528
B1501	0.990632
B1801	0.950602
B2704	0.611287
B2705	0.976544
B3501	0.962644
B3503	0.982425
B3801	0.930786
B3901	0.972188
B3906	0.965681
B4001	0.982443
B4002	0.968958
B4402	1
B4403	0.952682
B4501	0.976055
B5101	0.909018
B5401	0.966173
B5701	0.976662
C0401	0.346647
C0501	0.112478
C0602	0.332437
C0702	0.126293
C0802	0.430631
C1203	0.62411
C1402	0.376854
C1502	0.586905

## Sheet: netMHCpan
Allele	AUROC
A0101	0.993713
A0201	0.988593
A0203	0.993499
A0206	0.986775
A0207	0.961558
A0301	0.990374
A1101	0.99805
A2301	0.992217
A2402	0.991605
A2601	0.992619
A2902	0.99526
A3101	0.996541
A3201	0.97425
A6801	0.996056
A6802	0.94939
B0702	0.99593
B0801	0.995493
B1402	0.958153
B1501	0.992249
B1801	0.998594
B2704	0.807566
B2705	0.982906
B3501	0.975279
B3503	0.992451
B3801	0.99884
B3901	0.979112
B3906	0.71473
B4001	0.989349
B4002	0.985148
B4402	1
B4403	0.995111
B4501	0.994068
B5101	0.977836
B5401	0.943846
B5701	0.986939
C0401	0.779515
C0501	0.944265
C0602	0.94679
C0702	0.891979
C0802	0.876385
C1203	0.639698
C1402	0.99061
C1502	0.918447

## Sheet: netmhc
Allele	AUROC
A0101	0.991477
A0201	0.984889
A0203	0.993906
A0206	0.979713
A0207	0.887683
A0301	0.989691
A1101	0.998009
A2301	0.983489
A2402	0.988105
A2601	0.996747
A2902	0.992654
A3101	0.994926
A3201	0.948984
A6801	0.996883
A6802	0.939234
B0702	0.99676
B0801	0.99399
B1402	0.983198
B1501	0.987609
B1801	0.99615
B2704
B2705	0.984025
B3501	0.979764
B3503	0.948922
B3801	0.998722
B3901	0.973001
B3906
B4001	0.991429
B4002	0.981925
B4402	1
B4403	0.993292
B4501	0.997391
B5101	0.942604
B5401	0.969073
B5701	0.984888
C0401	0.737935
C0501	0.957356
C0602	0.927185
C0702	0.809687
C0802	0.799444
C1203	0.375243
C1402	0.978263
C1502	0.980273

## Sheet: mhcflurry
Allele	AUROC
A0101	0.993238
A0201	0.986649
A0203	0.994584
A0206	0.9881
A0207	0.936389
A0301	0.99254
A1101	0.997818
A2301	0.988356
A2402	0.988893
A2601	0.998254
A2902	0.993021
A3101	0.995634
A3201	0.969618
A6801	0.997085
A6802	0.939888
B0702	0.996853
B0801	0.997672
B1402	0.921949
B1501	0.990038
B1801	0.997611
B2704	0.819907
B2705	0.989585
B3501	0.982126
B3503	0.964103
B3801	0.977468
B3901	0.973815
B3906	0.917877
B4001	0.991682
B4002	0.986227
B4402	1
B4403	0.995754
B4501	0.999224
B5101	0.978775
B5401	0.974211
B5701	0.986454
C0401	0.708447
C0501	0.932166
C0602	0.903363
C0702	0.798603
C0802	0.963843
C1203	0.718015
C1402	0.931268
C1502	0.874586

[truncated: 1 more sheets: mixmhcpred]
